# Supplementary material for: Absence of the Klotho Function Causes Cornea Degeneration with Specific Features Resembling Fuchs Endothelial Corneal Dystrophy and Bullous Keratopathy
Source: Biology (Basel). 2024 Feb 20;13(3):133. doi: 10.3390/biology13030133 (PMC10968125; doi:10.3390/biology13030133)
Supplement: Supplementary file 1 [file biology-13-00133-s001.zip]

Archive with 1 entries (1 files):
- biology-2833508-supplementary.pdf
